# Supplementary material for: Optimal dispatching of regional power grid considering vehicle network interaction
Source: PLoS One. 2024 Jul 16;19(7):e0297855. doi: 10.1371/journal.pone.0297855 (PMC11251635; doi:10.1371/journal.pone.0297855)
Supplement: S1 Dataset — (XLSX) [file pone.0297855.s001.xlsx]

## Sheet: 充电时刻
Charging time	Administrative area				Industrial area			Residential area		Downtown
	bus	Private passenger car	On line passenger cars	Logistics vehicle	bus	Private passenger car	On line passenger cars	Private passenger car	On line passenger cars	Rental of passenger cars	bus	Private passenger car	On line passenger cars	Logistics vehicle	（Unit: time）
2020-10-01 00:00:00	131	568		195		264		112			40	769
2020-10-01 01:00:00	55	404		156		178		94			49	622
2020-10-01 02:00:00	16	235				141		49			51	382
2020-10-01 03:00:00	6	162				111		38			14	262
2020-10-01 04:00:00	1	182				123		14			8	191
2020-10-01 05:00:00	1	242		117		102		49			5	266
2020-10-01 06:00:00	13	224		156		137		46			56	274
2020-10-01 07:00:00	16	223		273		122		49			102	206
2020-10-01 08:00:00	19	273		39	1	118		50			102	177
2020-10-01 09:00:00	24	298		39		140		55			96	237
2020-10-01 10:00:00	41	291		39		146		51			100	213
2020-10-01 11:00:00	49	235		78	1	165		53			135	202
2020-10-01 12:00:00	85	463		390		231		156			184	646
2020-10-01 13:00:00	64	526		78		247		152			137	632
2020-10-01 14:00:00	36	514		39		252		122			151	586
2020-10-01 15:00:00	42	524		78		262		152			122	656
2020-10-01 16:00:00	46	545		156	1	260		123			128	608
2020-10-01 17:00:00	28	336		39		180		75			118	315
2020-10-01 18:00:00	57	305		195		168		68			130	305
2020-10-01 19:00:00	27	325				182		58			83	253
2020-10-01 20:00:00	23	263		39		161		92			62	237
2020-10-01 21:00:00	24	352		156		141		68			49	291
2020-10-01 22:00:00	31	295		273		157		69			33	336
2020-10-01 23:00:00	357	592		390		259		92			283	1005
2020-10-02 00:00:00	95	368		273		157		91			37	528
2020-10-02 01:00:00	22	236		78		101		40			58	347
2020-10-02 02:00:00	24	175				76		41			39	220
2020-10-02 03:00:00	12	166				64		21			7	100
2020-10-02 04:00:00	1	133				63		18				114
2020-10-02 05:00:00	1	162		39		76		30			5	228
2020-10-02 06:00:00	12	206		273		93		30			47	260
2020-10-02 07:00:00	20	157		117		108		51			115	199
2020-10-02 08:00:00	23	243		117	1	112		47			116	174
2020-10-02 09:00:00	26	281		195		159		62			105	274
2020-10-02 10:00:00	29	291		78		179		65			129	267
2020-10-02 11:00:00	42	324		234	1	171		80			146	283
2020-10-02 12:00:00	90	453				241		185			170	637
2020-10-02 13:00:00	41	462		39		212		131		3	127	584
2020-10-02 14:00:00	30	490		78		261		129		3	136	574
2020-10-02 15:00:00	40	515		78		266		167		3	120	689
2020-10-02 16:00:00	28	488		78	1	227		134		3	115	634
2020-10-02 17:00:00	36	351				225		79			106	340
2020-10-02 18:00:00	44	244				190		54			112	287
2020-10-02 19:00:00	25	321		39		138		65			92	244
2020-10-02 20:00:00	19	287		312		139		76			64	232
2020-10-02 21:00:00	20	329		234		129		85			44	278
2020-10-02 22:00:00	53	306		195		151		77			15	324
2020-10-02 23:00:00	365	617				235		88			233	958
2020-10-03 00:00:00	51	425		117		171		69			58	579
2020-10-03 01:00:00	24	259		234		116		51			67	409
2020-10-03 02:00:00	21	165		195		81		21			38	213
2020-10-03 03:00:00	11	130		78		49		23				177
2020-10-03 04:00:00	3	140		39		68		18			1	140
2020-10-03 05:00:00	2	170				86		37			5	213
2020-10-03 06:00:00	9	189				80		50			54	290
2020-10-03 07:00:00	19	184		78		76		39			100	184
2020-10-03 08:00:00	15	216		39	1	96		48			86	163
2020-10-03 09:00:00	24	292		78		139		53			120	243
2020-10-03 10:00:00	31	334		156		165		74		3	127	281
2020-10-03 11:00:00	43	297		117	2	191		88			140	299
2020-10-03 12:00:00	90	532		39		276		204		3	154	709
2020-10-03 13:00:00	41	465		39		227		133		3	130	573
2020-10-03 14:00:00	22	480		39		204		135			131	554
2020-10-03 15:00:00	48	522		195		256		136		6	115	673
2020-10-03 16:00:00	32	437		195		254		136		6	106	601
2020-10-03 17:00:00	32	357		39		201		102		3	106	357
2020-10-03 18:00:00	51	288		117		171		70			123	274
2020-10-03 19:00:00	23	320		117		184		79			92	233
2020-10-03 20:00:00	18	317		117		160		59			62	228
2020-10-03 21:00:00	46	335		78		134		79			41	276
2020-10-03 22:00:00	27	292		156		151		73			16	265		39
2020-10-03 23:00:00	327	581		195		242		110			256	973
2020-10-04 00:00:00	88	408		78		143		83			66	615
2020-10-04 01:00:00	34	265		234		122		47			55	441
2020-10-04 02:00:00	25	183		78		89		34			44	256
2020-10-04 03:00:00	10	133		78		62		21			2	144
2020-10-04 04:00:00	1	138				67		16				142
2020-10-04 05:00:00		178		78		75		17			4	246
2020-10-04 06:00:00	7	199		78		68		35			44	278
2020-10-04 07:00:00	17	162		78		82		34			90	174
2020-10-04 08:00:00	23	235				95		47			107	181
2020-10-04 09:00:00	22	277		78		144		60			108	257
2020-10-04 10:00:00	26	314		117		165		65			108	232
2020-10-04 11:00:00	44	334		312		175		63			135	267
2020-10-04 12:00:00	93	524		39		222		175			164	663
2020-10-04 13:00:00	31	530		117		235		136		3	135	554
2020-10-04 14:00:00	32	514		78	1	255		149			117	645
2020-10-04 15:00:00	46	576		78		244		160			123	689
2020-10-04 16:00:00	32	507		117		240		144		9	109	661
2020-10-04 17:00:00	24	381				212		85		3	100	463
2020-10-04 18:00:00	44	320		78		198		93		3	88	337
2020-10-04 19:00:00	35	349		78		167		98			105	323
2020-10-04 20:00:00	32	386		117		185		69			53	280		39
2020-10-04 21:00:00	30	329		312		188		80			44	293		39
2020-10-04 22:00:00	27	350		117		141		83			21	313
2020-10-04 23:00:00	385	627		234		270		100			274	1015
2020-10-05 00:00:00	66	430		195		145		85			49	595
2020-10-05 01:00:00	19	266		234		94		40			57	430
2020-10-05 02:00:00	7	207		78		90		34			27	258
2020-10-05 03:00:00	14	152		156		64		30				165
2020-10-05 04:00:00		130		117		63		20				148
2020-10-05 05:00:00	2	191		117		74		28			4	252
2020-10-05 06:00:00	8	210		78		70		33			29	317
2020-10-05 07:00:00	15	192		78		89		37			41	178
2020-10-05 08:00:00	23	224		39	1	96		31			31	170
2020-10-05 09:00:00	13	306		156		151		64			40	228
2020-10-05 10:00:00	22	331		156		157		57			46	222
2020-10-05 11:00:00	38	348		234	1	166		67			91	287
2020-10-05 12:00:00	96	503				218		172			99	782
2020-10-05 13:00:00	44	537		117		233		143			88	640
2020-10-05 14:00:00	32	527		156		261		132			84	637
2020-10-05 15:00:00	41	546		273		280		140			68	679
2020-10-05 16:00:00	24	517		117	1	268		154			64	618
2020-10-05 17:00:00	26	413				189		86		3	59	432
2020-10-05 18:00:00	59	325		195		183		85			65	314
2020-10-05 19:00:00	29	313				160		81			52	287
2020-10-05 20:00:00	23	332				172		75			46	274
2020-10-05 21:00:00	35	314		39		147		63			43	254
2020-10-05 22:00:00	14	368		351		148		77			22	255
2020-10-05 23:00:00	326	628		234		299		117			282	1095
2020-10-06 00:00:00	99	411				148		66			37	622
2020-10-06 01:00:00	34	241		117		118		56			30	427
2020-10-06 02:00:00	22	219		156		96		29			40	256
2020-10-06 03:00:00	11	137		312		49		27			2	183
2020-10-06 04:00:00	1	135		195		55		25				160
2020-10-06 05:00:00	1	237		234		94		41			4	271
2020-10-06 06:00:00	8	227				80		33			27	306
2020-10-06 07:00:00	18	204		78		77		45			54	177
2020-10-06 08:00:00	25	242			1	100		35			59	165
2020-10-06 09:00:00	25	350				159		68			54	272
2020-10-06 10:00:00	27	374		156		157		79			69	265
2020-10-06 11:00:00	46	333		156	1	143		76		3	73	325
2020-10-06 12:00:00	95	585		78		240		200		9	101	795
2020-10-06 13:00:00	35	511		390		227		157			95	596
2020-10-06 14:00:00	48	490		156		215		130			90	544
2020-10-06 15:00:00	34	529		78		246		159			69	675
2020-10-06 16:00:00	40	572		273	1	228		171		3	69	743
2020-10-06 17:00:00	25	404				189		94			65	410
2020-10-06 18:00:00	52	283		117		171		82		3	65	332
2020-10-06 19:00:00	23	344		117		148		61		3	66	309		39
2020-10-06 20:00:00	22	316		39		170		90			53	318
2020-10-06 21:00:00	36	339		273		152		78			41	267
2020-10-06 22:00:00	31	310		234		141		75			15	291
2020-10-06 23:00:00	340	620		429		285		84			256	1032
2020-10-07 00:00:00	88	454		390		156		94			55	671
2020-10-07 01:00:00	32	307		351		98		53			60	408
2020-10-07 02:00:00	21	207		39		69		38			40	264
2020-10-07 03:00:00	9	180		156		63		31			3	192
2020-10-07 04:00:00	1	132		156		63		29				156
2020-10-07 05:00:00		220		39		94		38			3	260
2020-10-07 06:00:00	7	230				76		46			41	347
2020-10-07 07:00:00	18	164		78		86		36			98	182
2020-10-07 08:00:00	21	265		117	1	75		42		3	82	155
2020-10-07 09:00:00	27	327		117		151		70			104	262
2020-10-07 10:00:00	31	337		78		150		89			93	277
2020-10-07 11:00:00	48	369		195	1	174		69		3	106	340
2020-10-07 12:00:00	89	507		39		263		199			126	766
2020-10-07 13:00:00	38	498		234		194		171		9	100	622
2020-10-07 14:00:00	38	460		78		212		128			103	545
2020-10-07 15:00:00	35	533		78		254		163		3	108	676
2020-10-07 16:00:00	39	532		78	1	258		136		6	98	688
2020-10-07 17:00:00	20	398		39		178		81		6	100	428
2020-10-07 18:00:00	56	313		117		164		73			97	348
2020-10-07 19:00:00	33	339		78		142		104			91	311
2020-10-07 20:00:00	27	356		117		166		82		3	54	295
2020-10-07 21:00:00	36	342		156		160		83			48	287
2020-10-07 22:00:00	18	317		117		138		70			18	284
2020-10-07 23:00:00	343	666		117		303		128			274	1061
2020-10-08 00:00:00	95	443		507		177		69			49	690
2020-10-08 01:00:00	24	289				116		53			43	464
2020-10-08 02:00:00	27	200				109		35			31	278
2020-10-08 03:00:00	8	156		156		71		25				170
2020-10-08 04:00:00		124		273		64		14				140
2020-10-08 05:00:00	2	229		78		78		31			2	255
2020-10-08 06:00:00	5	215				92		38			45	336
2020-10-08 07:00:00	19	186		195		65		29			99	181
2020-10-08 08:00:00	21	225		117	1	85		35			81	153
2020-10-08 09:00:00	20	318		117		139		52		3	100	248
2020-10-08 10:00:00	29	312		78		134		62		3	122	275
2020-10-08 11:00:00	62	340		156	1	132		109			137	328
2020-10-08 12:00:00	97	537		39		217		177		3	134	750
2020-10-08 13:00:00	49	453		195		193		136		3	116	596
2020-10-08 14:00:00	36	415		156		217		127			115	481
2020-10-08 15:00:00	43	536				256		135			106	634
2020-10-08 16:00:00	35	468		39	1	229		134			99	638
2020-10-08 17:00:00	30	427		156		217		116			103	490
2020-10-08 18:00:00	49	363		117		162		84		3	103	377
2020-10-08 19:00:00	42	344		39		169		93			92	358
2020-10-08 20:00:00	21	354		429		161		97			52	322
2020-10-08 21:00:00	38	395		78		136		57			42	333
2020-10-08 22:00:00	31	346		117		114		98			17	356
2020-10-08 23:00:00	343	675				273		131			268	1134
2020-10-09 00:00:00	104	436				140		81			36	579
2020-10-09 01:00:00	30	237		468		77		32			69	315
2020-10-09 02:00:00	9	162		234		74		30			26	250
2020-10-09 03:00:00	13	137		39		52		16				153
2020-10-09 04:00:00	1	123		78		51		10				119
2020-10-09 05:00:00	2	253				86		39			12	333
2020-10-09 06:00:00	6	244				77		48			42	379
2020-10-09 07:00:00	12	133		780		50		24			83	126
2020-10-09 08:00:00	21	192		312	1	56		30			84	119
2020-10-09 09:00:00	24	369		117	1	102		60			112	238
2020-10-09 10:00:00	22	409				124		94			127	327
2020-10-09 11:00:00	31	458		78	1	131		123		3	141	424
2020-10-09 12:00:00	89	625		39		195		221			134	876
2020-10-09 13:00:00	31	537		195		160		145			119	659
2020-10-09 14:00:00	29	546		156		165		161			137	659
2020-10-09 15:00:00	35	552		39		221		143			106	751
2020-10-09 16:00:00	32	463		195	1	182		107			100	624
2020-10-09 17:00:00	21	299		156		116		63			113	317
2020-10-09 18:00:00	55	272		78		125		57			103	243
2020-10-09 19:00:00	28	336		117		135		73			121	284
2020-10-09 20:00:00	26	303		234		119		76			62	314
2020-10-09 21:00:00	40	367				129		81			52	314
2020-10-09 22:00:00	42	369		273		107		79			25	315
2020-10-09 23:00:00	332	660		78		295		109			263	1149
2020-10-10 00:00:00	71	345		390		103		67			31	457
2020-10-10 01:00:00	34	220		156		77		42			57	297
2020-10-10 02:00:00	10	161		234		71		37			48	199
2020-10-10 03:00:00	14	138		234		51		21				159
2020-10-10 04:00:00		136		117		47		13				159
2020-10-10 05:00:00	3	254				73		36			2	295
2020-10-10 06:00:00	6	248				63		33			49	354
2020-10-10 07:00:00	13	139		780		59		26			84	120
2020-10-10 08:00:00	17	187		195	1	74		42			85	119
2020-10-10 09:00:00	23	370		117		112		63			115	248
2020-10-10 10:00:00	27	371		78		94		84			113	337
2020-10-10 11:00:00	31	447		39	1	136		109			152	411
2020-10-10 12:00:00	82	646		78		235		217			133	918
2020-10-10 13:00:00	29	509		351		169		127		6	129	662
2020-10-10 14:00:00	29	489		156		168		148		3	110	649
2020-10-10 15:00:00	36	537		156		178		136		9	109	759
2020-10-10 16:00:00	28	460		39		150		90		3	80	605
2020-10-10 17:00:00	37	259		195	1	101		62		3	101	246
2020-10-10 18:00:00	45	240		78		116		54			106	207
2020-10-10 19:00:00	29	315		39		91		66			92	290
2020-10-10 20:00:00	21	352		195		125		69			68	316
2020-10-10 21:00:00	37	341		156		110		91			49	257
2020-10-10 22:00:00	27	282				116		70			29	245
2020-10-10 23:00:00	352	664		312		302		110			264	1152
2020-10-11 00:00:00	83	429		156		151		101			46	619
2020-10-11 01:00:00	20	260		117		88		29			63	425
2020-10-11 02:00:00	12	199		78		92		48			34	290
2020-10-11 03:00:00	4	148				75		29				206
2020-10-11 04:00:00	4	166		117		61		16				161
2020-10-11 05:00:00	5	222		351		81		34			11	289
2020-10-11 06:00:00	9	224				67		31			43	296
2020-10-11 07:00:00	14	156		156		64		26			102	156
2020-10-11 08:00:00	16	188		195	1	56		40			84	127
2020-10-11 09:00:00	21	314				84		49			111	208
2020-10-11 10:00:00	17	316		312		98		79			118	259
2020-10-11 11:00:00	36	349		195	1	109		102		3	130	303
2020-10-11 12:00:00	82	514		39		179		173		3	130	689
2020-10-11 13:00:00	28	475		39		142		120		3	121	512
2020-10-11 14:00:00	25	472		117		161		140			100	484
2020-10-11 15:00:00	39	516		195		197		133			113	595
2020-10-11 16:00:00	27	475		39	1	188		103		3	97	661
2020-10-11 17:00:00	29	390		78		128		77			100	386
2020-10-11 18:00:00	60	309		156		132		77		3	107	290
2020-10-11 19:00:00	27	362		156		99		105			100	343
2020-10-11 20:00:00	21	333		234		130		82			52	293
2020-10-11 21:00:00	38	341		117		124		54			46	270
2020-10-11 22:00:00	36	315		156		111		81			26	332
2020-10-11 23:00:00	315	679		117		320		129			277	1142
2020-10-12 00:00:00	78	367		351		136		59			56	523
2020-10-12 01:00:00	34	216		156		82		38			33	279
2020-10-12 02:00:00	15	141		78		68		26			22	171
2020-10-12 03:00:00	9	133		234		54		25				147
2020-10-12 04:00:00	2	144		234		52		24			2	112
2020-10-12 05:00:00	2	205		39		101		25			16	318
2020-10-12 06:00:00	4	217		156		76		29			44	366
2020-10-12 07:00:00	13	121		663		48		18			72	94
2020-10-12 08:00:00	18	171		273	1	54		36			73	131
2020-10-12 09:00:00	27	338		78		126		52			133	235
2020-10-12 10:00:00	32	394		78		120		63		3	132	334
2020-10-12 11:00:00	36	456		156		131		115			130	510
2020-10-12 12:00:00	85	645		117	1	231		122		3	159	977
2020-10-12 13:00:00	25	555				169		90			119	715
2020-10-12 14:00:00	26	566		78		185		123			119	650
2020-10-12 15:00:00	36	582		117		207		129		3	120	795
2020-10-12 16:00:00	31	491		117	1	174		85			103	697
2020-10-12 17:00:00	20	350		78		137		68		6	108	338
2020-10-12 18:00:00	54	289		312		95		66		3	91	246
2020-10-12 19:00:00	33	378		78		110		91			102	328
2020-10-12 20:00:00	24	380				128		80			53	317
2020-10-12 21:00:00	29	331		117		102		61			49	258
2020-10-12 22:00:00	44	314		429		119		96			29	292
2020-10-12 23:00:00	333	711		156		328		134			283	1155
2020-10-13 00:00:00	100	325		78		170		62			60	512
2020-10-13 01:00:00	17	193				82		31			40	278
2020-10-13 02:00:00	9	153		156		55		38			22	179
2020-10-13 03:00:00	10	125		78		57		21			5	147
2020-10-13 04:00:00	3	156		312		71		12				152
2020-10-13 05:00:00		253		78		77		26			4	338
2020-10-13 06:00:00	4	237				82		28			48	397
2020-10-13 07:00:00	14	140		780		51		25			90	93
2020-10-13 08:00:00	19	182		195	1	60		25		3	79	112
2020-10-13 09:00:00	25	312		39		106		62			114	196
2020-10-13 10:00:00	25	420		273		108		67			125	349
2020-10-13 11:00:00	33	472		39	1	135		148		3	128	441
2020-10-13 12:00:00	75	669		78		250		156		6	131	1004
2020-10-13 13:00:00	41	576		156		183		136		3	127	724
2020-10-13 14:00:00	31	513		195		200		120			119	697
2020-10-13 15:00:00	31	527		78		207		140			111	798
2020-10-13 16:00:00	34	459		78	1	166		98		9	103	600
2020-10-13 17:00:00	23	265		39		113		57			97	268
2020-10-13 18:00:00	43	275		78		114		59			101	263
2020-10-13 19:00:00	50	344				111		70			98	320
2020-10-13 20:00:00	21	361		117		103		75			49	268
2020-10-13 21:00:00	29	324		351		93		72			42	267
2020-10-13 22:00:00	25	324		234		94		66			20	269
2020-10-13 23:00:00	319	694		117		312		90			258	1220
2020-10-14 00:00:00	117	311		117		131		60			57	497
2020-10-14 01:00:00	36	217		39		91		42			53	338
2020-10-14 02:00:00	11	161				59		31			41	173
2020-10-14 03:00:00	38	144				51		31			3	157
2020-10-14 04:00:00	1	164		39		76		30				148
2020-10-14 05:00:00	2	242		195		82		34			5	304
2020-10-14 06:00:00	4	236				96		35			40	346
2020-10-14 07:00:00	15	150		819		51		24			85	122
2020-10-14 08:00:00	18	181		117		66		25		3	79	119
2020-10-14 09:00:00	21	324		78		109		47			108	187
2020-10-14 10:00:00	26	394		78		121		74			118	329
2020-10-14 11:00:00	26	374		234		111		111		3	106	425
2020-10-14 12:00:00	89	579		39		223		172		3	147	836
2020-10-14 13:00:00	31	540		117		185		146		3	130	669
2020-10-14 14:00:00	24	583		117		200		143		6	123	675
2020-10-14 15:00:00	31	573		156		247		148		3	99	767
2020-10-14 16:00:00	28	530		39		183		109		3	91	566
2020-10-14 17:00:00	19	329		156		128		77		3	109	301
2020-10-14 18:00:00	53	272		39		102		67			95	271
2020-10-14 19:00:00	27	361				110		86			106	341
2020-10-14 20:00:00	29	360		78		117		77			57	358
2020-10-14 21:00:00	40	361		39		103		79			42	290
2020-10-14 22:00:00	31	369		117		130		71			26	299
2020-10-14 23:00:00	317	716		546		340		130			335	1228
2020-10-15 00:00:00	106	401		39		142		68			63	562
2020-10-15 01:00:00	21	190		78		94		31			44	321
2020-10-15 02:00:00	12	173				58		32			30	230
2020-10-15 03:00:00	13	118		156		50		28			1	153
2020-10-15 04:00:00		128				66		19				147
2020-10-15 05:00:00	3	271		117		87		38			4	358
2020-10-15 06:00:00	7	285				73		31			43	387
2020-10-15 07:00:00	11	110		624		49		21			79	96
2020-10-15 08:00:00	19	174		273	2	52		36			81	103
2020-10-15 09:00:00	30	323		39		106		46		3	95	207
2020-10-15 10:00:00	32	435		78		143		57		3	131	304
2020-10-15 11:00:00	45	450		39	1	128		131		3	127	435
2020-10-15 12:00:00	82	657		78		207		193		3	154	928
2020-10-15 13:00:00	35	580		39		190		136		3	129	712
2020-10-15 14:00:00	35	534		117		215		150		3	113	680
2020-10-15 15:00:00	40	536		156		225		146		3	97	772
2020-10-15 16:00:00	38	523		273		212		124			97	694
2020-10-15 17:00:00	29	325		195		169		82			102	320
2020-10-15 18:00:00	39	265		78		132		62			100	240
2020-10-15 19:00:00	35	339		39		138		98			96	346
2020-10-15 20:00:00	13	401		117		127		93			56	320
2020-10-15 21:00:00	32	385		234		111		98			50	316
2020-10-15 22:00:00	41	372		156		127		64			20	344
2020-10-15 23:00:00	335	742		78		326		119			336	1194
2020-10-16 00:00:00	93	476		117		171		93			50	724
2020-10-16 01:00:00	26	249		39		91		37			34	377
2020-10-16 02:00:00	10	176		117		55		39			48	219
2020-10-16 03:00:00	11	144		39		48		22			1	135
2020-10-16 04:00:00	4	152		39		52		22				177
2020-10-16 05:00:00	1	256				91		37			5	380
2020-10-16 06:00:00	4	268			1	63		42			33	404
2020-10-16 07:00:00	14	188		39		70		22			83	156
2020-10-16 08:00:00	22	190		39	1	74		28			75	148
2020-10-16 09:00:00	21	382		117		106		68		3	101	253
2020-10-16 10:00:00	21	419				113		79			124	376
2020-10-16 11:00:00	35	471		39	1	136		135		3	136	466
2020-10-16 12:00:00	90	601				213		190		6	138	952
2020-10-16 13:00:00	46	552		39		196		160			127	808
2020-10-16 14:00:00	33	532				204		136		3	125	742
2020-10-16 15:00:00	33	605		234		236		126		9	103	825
2020-10-16 16:00:00	31	547		156	1	173		90			79	687
2020-10-16 17:00:00	27	346		195		150		77		6	97	363
2020-10-16 18:00:00	54	316		156		131		78		3	92	329
2020-10-16 19:00:00	31	402		78		132		96			100	365
2020-10-16 20:00:00	37	438		273		145		83			59	341
2020-10-16 21:00:00	40	411		273		148		76			41	328
2020-10-16 22:00:00	26	353		195		134		89			21	306
2020-10-16 23:00:00	323	733		195		335		145			313	1184
2020-10-17 00:00:00	99	536		156		173		79			57	771
2020-10-17 01:00:00	33	353				126		53			51	527
2020-10-17 02:00:00	15	234		78		75		33			33	264
2020-10-17 03:00:00	8	191				86		26			10	225
2020-10-17 04:00:00	7	156		117		79		28				180
2020-10-17 05:00:00	3	224		117		71		34			7	268
2020-10-17 06:00:00	8	217		39		75		31			50	301
2020-10-17 07:00:00	15	169		351		63		22			93	142
2020-10-17 08:00:00	20	202		78	1	78		43		3	94	182
2020-10-17 09:00:00	27	331		117		116		65		6	109	245
2020-10-17 10:00:00	25	415		78		142		72			116	310		39
2020-10-17 11:00:00	29	388		78	1	121		85			135	351
2020-10-17 12:00:00	104	592		234		182		163		9	154	781
2020-10-17 13:00:00	32	535		117		202		115		6	118	565
2020-10-17 14:00:00	34	517		78		168		115		3	119	561
2020-10-17 15:00:00	40	531		39		227		111		6	103	613
2020-10-17 16:00:00	31	519			1	207		85		12	101	634
2020-10-17 17:00:00	27	404		117		138		70		3	100	457
2020-10-17 18:00:00	42	344		39		142		65			95	372
2020-10-17 19:00:00	30	361		39		131		70			102	346
2020-10-17 20:00:00	31	354		117		122		94			55	339
2020-10-17 21:00:00	34	302		156		113		68			51	278
2020-10-17 22:00:00	21	302		390		107		83			23	322
2020-10-17 23:00:00	318	641		195		293		106			309	1072
2020-10-18 00:00:00	117	472		39		144		73			60	675
2020-10-18 01:00:00	29	376				155		69			53	535
2020-10-18 02:00:00	13	260				70		44			33	342
2020-10-18 03:00:00	9	162		78		64		24				212
2020-10-18 04:00:00		162		585		60		26			1	163
2020-10-18 05:00:00	1	226				78		25			10	244
2020-10-18 06:00:00	4	218		78		64		47			48	334
2020-10-18 07:00:00	20	165		273		57		40			100	173
2020-10-18 08:00:00	21	225		39	1	73		44			100	145
2020-10-18 09:00:00	27	354		195		100		52			110	222
2020-10-18 10:00:00	25	351		156		137		62			111	272
2020-10-18 11:00:00	34	336		273	1	120		67			135	291
2020-10-18 12:00:00	102	508		78		171		135		3	143	666		39
2020-10-18 13:00:00	29	510		78		186		99		3	135	589
2020-10-18 14:00:00	35	471		39		206		108			122	587
2020-10-18 15:00:00	38	517				194		130		3	97	671
2020-10-18 16:00:00	40	542		117		224		100			107	625
2020-10-18 17:00:00	29	412			1	182		86			99	473
2020-10-18 18:00:00	50	410		117		133		74			92	375
2020-10-18 19:00:00	31	362		78		126		88			90	352
2020-10-18 20:00:00	17	397				131		96			65	259
2020-10-18 21:00:00	47	351		156		150		51			46	305
2020-10-18 22:00:00	31	351		234		133		69			36	314
2020-10-18 23:00:00	327	704				300		123			286	1156
2020-10-19 00:00:00	103	391		234		140		73			59	576
2020-10-19 01:00:00	20	248				86		37			30	319
2020-10-19 02:00:00	14	181		234		76		20			31	207
2020-10-19 03:00:00	5	153		273		68		32			3	187
2020-10-19 04:00:00	4	170		117		52		17			3	169
2020-10-19 05:00:00	5	264		39		85		30			6	336
2020-10-19 06:00:00	7	262		78		73		24			57	352
2020-10-19 07:00:00	14	138		624		60		21			81	115
2020-10-19 08:00:00	18	221		234	1	78		39			92	136
2020-10-19 09:00:00	21	376		156		106		69		6	125	270
2020-10-19 10:00:00	33	414		117		129		85			111	375
2020-10-19 11:00:00	32	444		234	1	149		115			129	523
2020-10-19 12:00:00	89	692		117		247		186		6	163	986
2020-10-19 13:00:00	29	583		273		180		129			112	735
2020-10-19 14:00:00	33	517		117		197		119			117	709
2020-10-19 15:00:00	33	526		156		196		115		3	110	792
2020-10-19 16:00:00	27	495		39		189		64		6	86	693
2020-10-19 17:00:00	21	359		195	1	132		47			109	354
2020-10-19 18:00:00	52	280		117		107		51			98	284
2020-10-19 19:00:00	32	349		117		125		82			105	336
2020-10-19 20:00:00	35	370		117		118		81			63	300
2020-10-19 21:00:00	42	338				99		73			53	286
2020-10-19 22:00:00	20	289		273		131		52			21	307
2020-10-19 23:00:00	338	676		156		293		99			295	1169
2020-10-20 00:00:00	85	357		39		126		77			51	516
2020-10-20 01:00:00	21	175		117		104		28			55	337
2020-10-20 02:00:00	29	146		156		70		28			38	244
2020-10-20 03:00:00	10	147				62		24				160
2020-10-20 04:00:00		160				53		21				139
2020-10-20 05:00:00	1	247		234		75		45			2	309
2020-10-20 06:00:00	4	211		39		73		35			43	378
2020-10-20 07:00:00	21	138		819		45		24			85	129
2020-10-20 08:00:00	20	171		195		63		33		3	88	127
2020-10-20 09:00:00	25	317		156		105		52			117	264
2020-10-20 10:00:00	23	457		78		137		62			124	375
2020-10-20 11:00:00	39	496		117		167		149			124	577
2020-10-20 12:00:00	96	724		195		261		228			143	1045
2020-10-20 13:00:00	36	590		117		223		154			113	822
2020-10-20 14:00:00	36	574		117		193		142			119	729
2020-10-20 15:00:00	33	578		117		222		102		3	101	840
2020-10-20 16:00:00	25	483				169		86		6	93	573
2020-10-20 17:00:00	25	295		117		119		70			102	324
2020-10-20 18:00:00	48	296		39		111		59			111	272		39
2020-10-20 19:00:00	28	361		39		126		86			102	361
2020-10-20 20:00:00	26	366		195		127		70			63	288
2020-10-20 21:00:00	44	325		78		109		67			47	295
2020-10-20 22:00:00	34	292		117		112		76			35	342
2020-10-20 23:00:00	321	721		156		277		138			296	1138
2020-10-21 00:00:00	89	384		117		160		78			63	510
2020-10-21 01:00:00	25	210				94		42			49	306
2020-10-21 02:00:00	8	148		39		89		28			26	237
2020-10-21 03:00:00	16	145		156		41		18			1	162
2020-10-21 04:00:00		159		195		36		27			3	136
2020-10-21 05:00:00	3	258		39		78		38			10	302
2020-10-21 06:00:00	5	229				71		34			49	343
2020-10-21 07:00:00	10	127		741		51		25			80	114
2020-10-21 08:00:00	18	211		156	1	73		35			74	143
2020-10-21 09:00:00	30	367		39		109		57			119	247
2020-10-21 10:00:00	26	437		156		130		99			136	414
2020-10-21 11:00:00	35	509		234	1	129		113			138	507
2020-10-21 12:00:00	87	705		78		256		155		3	134	941
2020-10-21 13:00:00	32	615		78		185		140			121	727
2020-10-21 14:00:00	29	608		78		169		143		3	132	741
2020-10-21 15:00:00	30	521		117		195		102			115	803
2020-10-21 16:00:00	35	498		39	1	166		84			100	618
2020-10-21 17:00:00	29	293		156		107		60			103	305
2020-10-21 18:00:00	45	278		117		102		47			100	216
2020-10-21 19:00:00	28	363				104		59			97	267
2020-10-21 20:00:00	23	365		117		111		70			47	253
2020-10-21 21:00:00	31	329		78		114		80			34	200
2020-10-21 22:00:00	31	332		39		118		71			10	221
2020-10-21 23:00:00	319	718				287		114			212	870
2020-10-22 00:00:00	91	359				135		68			31	422
2020-10-22 01:00:00	11	208				82		42			18	303
2020-10-22 02:00:00	10	150				91		25			6	193
2020-10-22 03:00:00	7	151		156		60		27			5	125
2020-10-22 04:00:00		155		78		61		15			5	121
2020-10-22 05:00:00	2	263				81		45			5	249
2020-10-22 06:00:00	4	241				72		32			28	263
2020-10-22 07:00:00	10	140		624		50		19			61	72
2020-10-22 08:00:00	11	192		156	1	60		22			69	96
2020-10-22 09:00:00	18	337				96		42			92	167
2020-10-22 10:00:00	20	392		156		126		52			83	255
2020-10-22 11:00:00	26	484		156	1	145		123			71	427
2020-10-22 12:00:00	72	657		78		222		194			102	716
2020-10-22 13:00:00	30	555		78		176		140			113	528
2020-10-22 14:00:00	27	543		39		192		126		3	109	559
2020-10-22 15:00:00	34	563		39		203		136		3	98	771
2020-10-22 16:00:00	38	492		117	1	190		100		3	99	626
2020-10-22 17:00:00	23	310		117		134		82			81	327
2020-10-22 18:00:00	51	286		195		135		52			120	271
2020-10-22 19:00:00	24	388		39		138		84			93	322
2020-10-22 20:00:00	32	364		156		118		88			69	302
2020-10-22 21:00:00	32	370		39		123		70			45	259
2020-10-22 22:00:00	42	355		117		118		77			21	296
2020-10-22 23:00:00	300	709		156		303		130			320	1190
2020-10-23 00:00:00	102	380		78		156		77			44	637
2020-10-23 01:00:00	51	274				88		41			50	333
2020-10-23 02:00:00	8	196		39		75		25			31	242
2020-10-23 03:00:00	9	150		117		50		25			21	204
2020-10-23 04:00:00		150		78		55		18			3	175
2020-10-23 05:00:00	2	273		39		74		41			7	364
2020-10-23 06:00:00	3	246				79		37			38	373
2020-10-23 07:00:00	20	145		702		58		33			83	118
2020-10-23 08:00:00	24	203		390	1	62		36			73	136
2020-10-23 09:00:00	25	348		156		99		46			105	232
2020-10-23 10:00:00	23	461		156		133		76			106	378
2020-10-23 11:00:00	43	492		273	1	137		118		3	123	539
2020-10-23 12:00:00	85	700		351		250		197		3	142	991
2020-10-23 13:00:00	41	642		156		222		108		6	121	826
2020-10-23 14:00:00	32	640				194		121			131	744
2020-10-23 15:00:00	40	626		117		228		111			103	794
2020-10-23 16:00:00	34	481		78	1	179		102		6	94	637
2020-10-23 17:00:00	28	299		39		144		68		3	95	308
2020-10-23 18:00:00	30	293		39		143		63			94	289
2020-10-23 19:00:00	47	403		39		146		85			115	336
2020-10-23 20:00:00	25	384		156		143		91			52	349
2020-10-23 21:00:00	39	345		312		140		70			53	281
2020-10-23 22:00:00	22	312		78		131		69			11	280
2020-10-23 23:00:00	334	686		312		276		124			355	1097
2020-10-24 00:00:00	88	522		117		192		124			41	750
2020-10-24 01:00:00	57	371		195		130		62			37	554
2020-10-24 02:00:00	12	239		39		96		37			39	336
2020-10-24 03:00:00	8	180				75		31				224
2020-10-24 04:00:00	3	175		234		58		32			1	158
2020-10-24 05:00:00	4	210				98		39			5	296
2020-10-24 06:00:00	3	225		195		82		32			39	318
2020-10-24 07:00:00	16	188		195		72		27			91	164
2020-10-24 08:00:00	18	252		273	1	83		34			97	141
2020-10-24 09:00:00	26	277		78		97		63		3	117	251
2020-10-24 10:00:00	18	315		117		117		56			108	278
2020-10-24 11:00:00	25	401		78	1	111		75			118	364
2020-10-24 12:00:00	94	570		78		216		168			146	700
2020-10-24 13:00:00	40	547				168		127		3	108	594
2020-10-24 14:00:00	29	553				183		127			124	625
2020-10-24 15:00:00	34	539		195		189		116		3	96	689
2020-10-24 16:00:00	40	507		78	1	202		124		3	87	759
2020-10-24 17:00:00	29	397		78		140		79		3	93	388
2020-10-24 18:00:00	39	364		117		115		72			101	304
2020-10-24 19:00:00	43	385		78		137		74			86	305
2020-10-24 20:00:00	22	364		117		126		84			65	303
2020-10-24 21:00:00	35	358				101		77			46	287
2020-10-24 22:00:00	36	331		312		137		75			17	321
2020-10-24 23:00:00	347	692		156		261		96			329	1039
2020-10-25 00:00:00	89	517		117		146		98			66	700
2020-10-25 01:00:00	17	375		39		123		85			44	524
2020-10-25 02:00:00	8	251				104		46			25	264
2020-10-25 03:00:00	14	182		39		65		21			1	200
2020-10-25 04:00:00	1	143		78		75		20				159
2020-10-25 05:00:00	3	196		39		87		39			7	260
2020-10-25 06:00:00	6	222		39		70		37			47	316
2020-10-25 07:00:00	11	183		312		73		34			93	162
2020-10-25 08:00:00	17	212		39	1	86		45			85	161
2020-10-25 09:00:00	23	348		39		98		59			112	212
2020-10-25 10:00:00	25	341		117		116		74			106	246
2020-10-25 11:00:00	29	375		117	1	90		93			122	343
2020-10-25 12:00:00	88	561		78		186		152		6	139	671
2020-10-25 13:00:00	33	482				170		147			126	532
2020-10-25 14:00:00	36	471		117		196		126		3	120	532
2020-10-25 15:00:00	33	516		39		185		111		3	106	644
2020-10-25 16:00:00	41	528				181		105		3	103	696
2020-10-25 17:00:00	27	408		195	1	169		64			94	418
2020-10-25 18:00:00	42	367		78		157		75			108	351
2020-10-25 19:00:00	35	400		78		125		74			89	322
2020-10-25 20:00:00	29	373		78		105		73			51	246
2020-10-25 21:00:00	29	335		78		121		57			32	239
2020-10-25 22:00:00	14	347		39		94		68			12	236
2020-10-25 23:00:00	344	667				278		117			218	883
2020-10-26 00:00:00	82	389				135		76			21	371
2020-10-26 01:00:00	22	223				91		41			16	224
2020-10-26 02:00:00	16	145				47		29			6	121
2020-10-26 03:00:00	7	136		39		47		15				110
2020-10-26 04:00:00		137		117		58		14				102
2020-10-26 05:00:00	1	251				80		33			4	219
2020-10-26 06:00:00	6	206		78		66		24			37	228
2020-10-26 07:00:00	11	124		624		55		24			62	67
2020-10-26 08:00:00	10	166		78		59		21			78	72
2020-10-26 09:00:00	19	352		39		112		36			82	165
2020-10-26 10:00:00	26	399		39		112		72			97	281
2020-10-26 11:00:00	31	428		117		128		101			110	344
2020-10-26 12:00:00	85	645		39		222		175			98	674
2020-10-26 13:00:00	25	539		78		161		107			107	472
2020-10-26 14:00:00	18	482		195		176		99			80	469
2020-10-26 15:00:00	42	522		39		226		113		3	101	556
2020-10-26 16:00:00	30	464		156		184		110			101	617
2020-10-26 17:00:00	28	377		39		136		72		3	95	323
2020-10-26 18:00:00	49	307		78		106		42			111	253
2020-10-26 19:00:00	30	391		156		141		69			109	277
2020-10-26 20:00:00	26	378				117		93			49	297
2020-10-26 21:00:00	32	361		273		133		73		3	47	273
2020-10-26 22:00:00	51	348		117		137		62			37	312
2020-10-26 23:00:00	372	741		273		287		105		3	317	1124
2020-10-27 00:00:00	74	321		39		125		72			75	441
2020-10-27 01:00:00	28	200		78		89		53			48	254
2020-10-27 02:00:00	8	164		39		65		25			23	182
2020-10-27 03:00:00	8	145		195		50		24			1	150
2020-10-27 04:00:00	2	163		117		63		26				145
2020-10-27 05:00:00	1	277		39		92		37			18	346
2020-10-27 06:00:00	4	226		39	1	70		41			52	357
2020-10-27 07:00:00	18	142		585		47		25			82	104
2020-10-27 08:00:00	19	210		312	1	86		27			64	94
2020-10-27 09:00:00	24	360		78		108		54			105	234
2020-10-27 10:00:00	25	407		117		121		99			136	366
2020-10-27 11:00:00	26	451		117	1	145		126			121	506
2020-10-27 12:00:00	86	692		195		220		176		9	147	968
2020-10-27 13:00:00	29	541		78		175		127		6	135	697
2020-10-27 14:00:00	32	575		39		176		132			121	766
2020-10-27 15:00:00	40	580		117		240		143		3	128	789
2020-10-27 16:00:00	34	482			1	183		86			94	570
2020-10-27 17:00:00	25	321		117		116		58			91	312
2020-10-27 18:00:00	57	293		156		114		51			108	312
2020-10-27 19:00:00	24	388		39		134		92			112	321
2020-10-27 20:00:00	11	351		78		128		79			66	299
2020-10-27 21:00:00	43	316		78		119		74			39	264
2020-10-27 22:00:00	34	306		78		100		80			36	282
2020-10-27 23:00:00	374	681		351		310		123			339	1043
2020-10-28 00:00:00	88	374		39		144		67			54	464
2020-10-28 01:00:00	32	239		39		85		52			30	309
2020-10-28 02:00:00	5	194				64		31			43	243
2020-10-28 03:00:00	18	133		39		50		26			11	139
2020-10-28 04:00:00		157		156		61		24				147
2020-10-28 05:00:00	1	262		39		80		34			5	324
2020-10-28 06:00:00	5	217				74		32			57	337
2020-10-28 07:00:00	11	122		858		62		31			82	112
2020-10-28 08:00:00	26	177		390	1	67		37			85	123
2020-10-28 09:00:00	24	349		117		109		49		3	118	258
2020-10-28 10:00:00	27	438				156		112		3	115	384
2020-10-28 11:00:00	39	489			1	163		162			127	550
2020-10-28 12:00:00	105	710		195		238		196		6	146	1004
2020-10-28 13:00:00	38	627		117		192		140		6	110	770
2020-10-28 14:00:00	31	603		39		216		147			121	766
2020-10-28 15:00:00	38	632		78		213		150		3	93	768
2020-10-28 16:00:00	34	537		78	1	171		103		6	88	614
2020-10-28 17:00:00	28	307		156		143		67			97	329
2020-10-28 18:00:00	58	301		78		116		55			108	248
2020-10-28 19:00:00	27	428		117		128		86			90	406
2020-10-28 20:00:00	25	423		78		126		93			68	336
2020-10-28 21:00:00	28	355		78		129		101			40	294
2020-10-28 22:00:00	40	407		117		122		78			32	367
2020-10-28 23:00:00	339	757		117		300		144			318	1197
2020-10-29 00:00:00	77	420		78		164		73			56	496
2020-10-29 01:00:00	43	259				82		60			52	300
2020-10-29 02:00:00	13	181		156		65		31			34	182
2020-10-29 03:00:00	9	158		78		74		28			1	160
2020-10-29 04:00:00	2	160		234		64		21			1	180
2020-10-29 05:00:00		285		39		94		44			5	339
2020-10-29 06:00:00	7	237				89		30			54	383
2020-10-29 07:00:00	12	166		858		64		20			75	95
2020-10-29 08:00:00	23	219		234	1	64		30			81	132
2020-10-29 09:00:00	31	421		117		124		56			113	249
2020-10-29 10:00:00	26	453		39		134		97			120	384
2020-10-29 11:00:00	27	502		78	1	124		136			121	537
2020-10-29 12:00:00	90	756		234		231		185		12	122	1064
2020-10-29 13:00:00	27	567				182		122		3	125	767
2020-10-29 14:00:00	25	609		78		199		134		3	96	740
2020-10-29 15:00:00	29	551		39		219		111			77	640
2020-10-29 16:00:00	25	456		195		176		93			9	473
2020-10-29 17:00:00	13	327		78		134		78			7	257
2020-10-29 18:00:00	19	270		78		114		38			22	196
2020-10-29 19:00:00	26	360		39		128		67			12	286
2020-10-29 20:00:00	15	392				110		74			9	234
2020-10-29 21:00:00	8	362				113		63			9	249
2020-10-29 22:00:00	34	358		117		109		61			9	286
2020-10-29 23:00:00	367	769		117		286		111			200	872
2020-10-30 00:00:00	61	366				129		55			27	426
2020-10-30 01:00:00	31	247		78		90		33			24	227
2020-10-30 02:00:00	15	169				68		30			5	139
2020-10-30 03:00:00	11	129		78		76		20				134
2020-10-30 04:00:00		138		39		70		9				121
2020-10-30 05:00:00	1	268				95		37			1	256
2020-10-30 06:00:00	4	220		78		63		22			2	211
2020-10-30 07:00:00	12	129		702		58		28			3	87
2020-10-30 08:00:00	23	192		195		75		27			1	92
2020-10-30 09:00:00	18	380		39		115		39			9	210
2020-10-30 10:00:00	16	452		117		120		86			13	305
2020-10-30 11:00:00	18	534		117		145		127			21	411
2020-10-30 12:00:00	75	748		117		274		180			23	773
2020-10-30 13:00:00	34	606		78		195		108			14	601
2020-10-30 14:00:00	33	604		117		232		120			17	606
2020-10-30 15:00:00	30	575		78		202		128			3	580
2020-10-30 16:00:00	33	506		156		184		84			5	414
2020-10-30 17:00:00	19	323				139		43			5	224
2020-10-30 18:00:00	15	262		39		112		42			9	160
2020-10-30 19:00:00	25	387		39		125		63			20	294
2020-10-30 20:00:00	13	406		39		126		60			8	256
2020-10-30 21:00:00	14	350		39		159		67			13	237
2020-10-30 22:00:00	15	353		78		128		57			12	228
2020-10-30 23:00:00	390	701		39		286		110			181	798
2020-10-31 00:00:00	67	527		39		182		102			27	437
2020-10-31 01:00:00	13	403		39		127		50			30	320
2020-10-31 02:00:00	17	287				100		39			4	198
2020-10-31 03:00:00	8	175				88		30				119
2020-10-31 04:00:00		160		156		70		18				87		39
2020-10-31 05:00:00	1	228				75		35			1	119
2020-10-31 06:00:00	5	208				77		32				147
2020-10-31 07:00:00	14	151		117		64		18			2	74
2020-10-31 08:00:00	19	191		156		87		32			2	89
2020-10-31 09:00:00	15	360		234		117		38			6	158
2020-10-31 10:00:00	17	374				125		56			13	166
2020-10-31 11:00:00	20	423		117		149		83			21	237
2020-10-31 12:00:00	88	581		195		210		169			25	414
2020-10-31 13:00:00	26	581		273		180		121			14	334
2020-10-31 14:00:00	23	550		39		182		115			16	334
2020-10-31 15:00:00	28	567		117		236		105			5	363
2020-10-31 16:00:00	30	508		78		201		93			5	312
2020-10-31 17:00:00	15	385		39		161		74			7	201
2020-10-31 18:00:00	29	328				107		60			11	206
2020-10-31 19:00:00	19	418		39		129		67			13	254
2020-10-31 20:00:00	16	361				117		69			7	166
2020-10-31 21:00:00	16	326		117		126		56			8	174
2020-10-31 22:00:00	23	344		117		129		66				184
2020-10-31 23:00:00	314	715		39		285		102			205	666
